# Supplementary material for: Neurofeedback training with a low-priced EEG device leads to faster alpha enhancement but shows no effect on cognitive performance: A single-blind, sham-feedback study
Source: PLoS One. 2019 Sep 4;14(9):e0211668. doi: 10.1371/journal.pone.0211668 (PMC6726238; doi:10.1371/journal.pone.0211668)
Supplement: S1 Dataset — Minimal dataset. (XLSX) [file pone.0211668.s001.xlsx]

## Sheet: Alpha_STM_Data
id	Strategy	Age	Gender	VL	Cannabis	Bed	AlPeak	Feel.of.Con	Feel.of.Gr	Base1.cl	Base2.cl	Base3.cl	Base4.cl	meanBase1.cl	Base1.cl.stan	Base2.cl.stan	Base3.cl.stan	Base4.cl.stan	Base1.op	Base2.op	Base3.op	Base4.op	meanBase1.op	Base1.op.stan	Base2.op.stan	Base3.op.stan	Base4.op.stan	As1p1	As1p2	As1p3	As1p4	As1p5	As2p1	As2p2	As2p3	As2p4	As2p5	As3p1	As3p2	As3p3	As3p4	As3p5	As4p1	As4p2	As4p3	As4p4	As4p5	meanAs1p1	As1p1stan
1	2	20	1	1	2	1	9	6	#NULL!	3.30274	5.20654	5.28608	4.57367	3.1991	0.10364	2.00744	2.08698	1.37457	1.92594	2.38394	2.30532	2.632	2.1185	-0.192559	0.265439	0.186818	0.513498	1.6704	1.88799	1.80708	1.5929	2.15646	1.80878	1.7837	1.74853	2.00729	2.03638	1.78572	1.89452	1.86632	1.99455	1.93054	1.95891	1.64118	2.05315	1.99034	1.89558	1.76	-0.0895968
2	1	21	1	1	2	1	10	2	4	1.79048	3.37184	3.22131	3.1558	3.1991	-1.40862	0.172743	0.0222055	-0.0433036	1.60462	1.91063	1.67277	1.83678	2.1185	-0.513877	-0.207873	-0.445733	-0.281725	1.81469	2.46776	3.01434	2.53932	2.51891	1.65888	1.72131	1.80659	1.77759	1.75339	1.75732	1.85394	1.86079	1.90615	1.72814	1.64589	1.92317	1.84902	1.67735	2.0595	1.76	0.0546924
3	2	23	2	1	2	1	12	2	4	2.55463	2.19852	2.88942	2.50239	3.1991	-0.644472	-1.00058	-0.309677	-0.696714	1.61536	1.46189	1.5485	1.31366	2.1185	-0.503144	-0.656615	-0.57	-0.804845	1.6072	1.85023	1.68669	1.61016	1.45002	1.54925	1.64854	1.44405	1.49062	1.42415	1.45697	1.30029	1.46596	1.30454	1.35745	0.967924	1.61156	1.51629	1.38082	1.35092	1.76	-0.152804
4	3	19	1	1	1	2	9	4	6	5.95176	5.34822	5.49392	5.98866	4.1155	1.83626	1.23272	1.37842	1.87316	3.83139	1.88753	3.42904	4.42204	2.5803	1.25109	-0.692773	0.848743	1.84174	2.91652	3.59203	3.01183	1.9195	2.43917	2.34885	2.18837	1.9523	1.79487	1.7976	2.73981	2.0861	2.81194	2.43986	1.73152	1.98882	2.47287	2.42738	2.24626	2.12423	2.2057	0.710819
5	1	24	2	1	2	1	10	#NULL!	#NULL!	3.72476	5.10959	4.34269	4.53021	3.1991	0.525656	1.91049	1.14359	1.33111	2.28821	3.15264	3.03182	3.1057	2.1185	0.16971	1.03414	0.91332	0.987204	2.15251	2.1248	2.07049	2.24862	2.25912	2.43991	2.50325	2.26353	2.64806	2.50014	2.33068	2.24021	2.26023	2.2287	1.9852	2.53042	2.86841	2.5008	2.29956	2.50616	1.76	0.392508
6	2	21	1	1	2	2	11	4	2	2.54289	2.2272	1.86887	2.58908	4.1155	-1.57261	-1.8883	-2.24663	-1.52642	1.96482	2.07253	1.71887	1.62115	2.5803	-0.615475	-0.507774	-0.86143	-0.959154	1.63758	1.74856	1.72129	1.83242	1.57487	1.54596	1.79019	1.6011	1.94214	1.53135	2.10427	2.14362	2.23415	2.14316	2.10736	2.38951	2.2683	2.54479	2.56871	2.49752	2.2057	-0.568119
7	3	21	1	1	2	2	10	5	2	3.49456	3.67866	2.00681	3.7403	4.1155	-0.620943	-0.436844	-2.10869	-0.375199	2.40868	2.51197	2.09979	2.64528	2.5803	-0.171623	-0.0683331	-0.480512	0.0649776	2.25505	2.23419	2.43261	2.46795	2.36768	2.35116	2.42762	2.52588	2.39882	2.24163	2.09173	2.13044	2.17353	2.18884	2.14906	2.40761	2.32417	2.12401	2.01458	2.14974	2.2057	0.0493511
8	1	21	1	1	1	2	9	4	3	5.57422	5.6932	4.7639	5.23551	4.1155	1.45872	1.5777	0.648405	1.12001	3.49859	3.93965	2.10589	4.70528	2.5803	0.918294	1.35935	-0.474407	2.12498	2.52504	2.73464	2.8057	2.7148	1.95629	2.78861	2.92558	3.53032	2.99661	2.90851	2.5324	3.20698	3.40709	2.65966	2.98325	3.45699	2.87349	4.24252	3.87662	4.22846	2.2057	0.319341
9	2	22	1	1	2	1	9	3	5	3.48089	4.26652	4.84188	4.50976	3.1991	0.281793	1.06742	1.64278	1.31066	2.77404	3.3626	3.70386	3.87762	2.1185	0.655541	1.2441	1.58536	1.75912	1.63931	1.35581	2.222	1.87832	1.86338	1.63566	2.25161	1.8082	2.65346	2.15104	2.7224	2.46667	1.34205	2.87246	2.68489	1.3913	2.31581	1.82439	2.09383	3.03092	1.76	-0.12069
10	2	21	2	1	1	2	9	3	4	4.93743	4.06321	4.89597	5.57863	4.1155	0.821929	-0.0522888	0.780473	1.46313	1.94039	1.95908	1.96034	1.62898	2.5803	-0.639906	-0.621217	-0.619961	-0.951321	2.01867	3.43232	1.7594	1.65279	4.18713	1.7411	1.76443	1.95072	1.70386	1.53107	3.41701	3.8	3.68919	2.10751	3.56487	1.79048	1.57488	1.7776	1.8367	1.81775	2.2057	-0.187026
11	2	21	2	1	1	1	12	6	1	1.36162	1.6614	1.38742	1.52919	3.1991	-1.83748	-1.5377	-1.81168	-1.66991	1.34865	1.43244	1.42819	1.50891	2.1185	-0.769854	-0.686055	-0.690312	-0.609588	0.996294	1.27512	1.33892	1.31501	1.34836	1.3741	1.51888	1.4637	1.41672	1.4327	1.39925	1.29577	1.45009	1.27623	1.37249	1.44443	1.38143	1.39336	1.44944	1.38429	1.76	-0.763706
12	4	23	1	2	2	1	11	3	1	2.6629	2.33753	1.15463	2.25233	3.1991	-0.536202	-0.861566	-2.04447	-0.946766	1.36706	1.12443	1.61198	1.81354	2.1185	-0.751439	-0.994072	-0.506518	-0.304956	1.4707	1.53323	1.55744	1.66934	1.66103	1.42281	1.38378	1.20111	1.45514	1.42655	1.27687	1.2643	1.26993	1.13403	1.16365	1.59151	1.66595	1.56109	1.56761	1.58694	1.76	-0.289298
13	1	23	2	2	2	1	10	5	3	3.17377	3.85013	3.33318	3.57465	3.1991	-0.0253344	0.65103	0.134075	0.375554	2.90634	2.9409	1.6828	2.96264	2.1185	0.787837	0.822401	-0.435701	0.844138	1.58646	1.70439	2.13975	1.37913	2.6881	2.05068	2.11669	2.09786	1.90415	1.64574	2.3949	1.98791	2.4982	2.14766	2.79883	2.3265	2.67511	2.25888	1.3779	2.0886	1.76	-0.173538
14	3	21	1	1	2	2	10	5	3	4.46284	3.67606	4.25607	5.07328	4.1155	0.347342	-0.439441	0.140567	0.957777	2.8198	2.47713	2.80212	2.78533	2.5803	0.239502	-0.10317	0.22182	0.205026	3.11087	2.37335	2.08737	2.16076	3.19466	3.35412	3.47349	3.88467	3.83936	3.83508	3.81449	4.33528	4.61629	4.25433	4.24021	4.05239	4.35894	3.65265	3.69789	4.53219	2.2057	0.905166
15	1	#NULL!	#NULL!	2	1	2	10	6	6	3.27325	2.9797	2.8905	3.89967	4.1155	-0.842247	-1.1358	-1.225	-0.215833	2.00403	2.29149	1.38625	2.18723	2.5803	-0.576269	-0.288808	-1.19405	-0.393073	1.85444	2.14065	1.98023	1.87924	1.96066	1.81838	1.88983	2.00587	1.90845	1.99847	1.58154	1.59616	1.80493	1.60686	1.77194	2.04439	2.11021	1.89229	1.9645	2.02295	2.2057	-0.351256
16	6	21	1	1	1	2	9	5	3	3.94246	4.16224	3.74291	3.76825	4.1155	-0.173043	0.0467438	-0.372587	-0.347248	3.47365	3.5478	3.61727	3.83433	2.5803	0.893355	0.967496	1.03697	1.25403	3.49866	2.94426	3.48244	4.22371	3.3597	3.10838	3.08762	3.40276	3.4428	3.54266	3.15042	3.50673	3.26469	3.31266	3.31071	3.35869	3.05707	3.1856	3.19791	3.02257	2.2057	1.29296
17	4	20	1	2	2	1	10	3	3	5.39401	4.63744	4.67024	4.82295	3.1991	2.19491	1.43834	1.47114	1.62385	2.93477	3.32279	3.66815	3.06448	2.1185	0.81627	1.20429	1.54965	0.945975	1.58635	2.00168	2.09884	2.21442	1.97515	2.48924	2.25928	2.51828	2.17097	2.61541	2.40345	2.21632	2.53503	2.58365	2.36928	2.3587	2.07234	2.84976	3.46619	3.25119	1.76	-0.173646
18	4	23	1	1	2	2	10	5	2	3.67895	4.7696	4.14259	4.25533	4.1155	-0.436548	0.654104	0.0270917	0.13983	2.3352	3.08895	2.18191	2.29001	2.5803	-0.245104	0.508646	-0.39839	-0.290288	2.17044	2.41686	2.28827	2.29684	2.55042	2.23739	2.37862	2.62141	2.57119	2.20445	2.41429	1.86675	2.367	2.39653	2.34263	2.33343	1.18731	1.72231	2.30866	1.47459	2.2057	-0.0352609
19	4	21	1	1	1	2	10	4	3	6.39825	6.43831	5.11076	6.1289	4.1155	2.28275	2.32281	0.995261	2.0134	1.67093	4.06934	3.87665	3.44356	2.5803	-0.909372	1.48904	1.29635	0.863255	1.7091	1.79375	1.99699	2.15288	2.06463	2.94382	3.02887	3.13275	2.93066	3.33524	2.8931	2.87955	2.98026	2.71099	3.03988	3.13461	3.55101	3.25738	2.83082	2.91965	2.2057	-0.496603
20	1	20	1	2	1	1	9	7	1	4.82025	4.54164	4.42578	4.37323	3.1991	1.62115	1.34254	1.22668	1.17413	3.74855	3.31372	3.35056	4.03694	2.1185	1.63005	1.19522	1.23206	1.91844	2.31732	1.98468	2.43094	2.57973	2.40919	3.73717	3.45411	3.14132	3.46467	3.31706	3.25642	2.47166	3.53081	3.72965	3.44526	3.98317	3.92839	3.16739	3.53467	2.99387	1.76	0.557323
21	3	20	1	2	2	1	10	4	3	2.78077	3.14512	2.64785	2.5685	3.1991	-0.418333	-0.0539794	-0.55125	-0.630599	1.91922	1.88865	1.54268	1.76996	2.1185	-0.199278	-0.229852	-0.575822	-0.348545	1.81066	1.5478	2.43448	1.83049	2.39705	1.40022	2.0571	1.61271	1.79834	1.89298	0.996366	1.64936	2.22158	1.69416	1.78601	2.3336	2.34799	1.87675	1.79989	1.92379	1.76	0.0506608
22	6	24	1	2	2	2	10	1	2	5.61779	4.31805	5.61848	5.60846	4.1155	1.50229	0.202547	1.50298	1.49296	3.57365	2.92165	2.9554	3.29737	2.5803	0.99335	0.341354	0.375099	0.717073	3.37693	2.60938	2.6276	3.1791	2.51599	2.28832	2.39304	2.77121	2.66877	2.50497	3.4704	3.27015	2.31595	2.91556	3.29855	3.22522	2.43591	2.54965	2.9396	2.5815	2.2057	1.17123
23	1	21	1	1	2	1	12	3	2	1.96246	2.0748	2.21023	1.89318	3.1991	-1.23664	-1.1243	-0.988874	-1.30592	1.98093	1.78302	1.83325	1.81639	2.1185	-0.137574	-0.335482	-0.285248	-0.302111	1.90093	1.8696	1.9027	2.00323	2.01997	1.81725	1.81643	1.79166	1.91933	2.15521	1.84568	1.98509	1.96724	1.84699	1.88505	1.83715	1.88022	1.80059	1.8043	1.82837	1.76	0.140931
24	1	22	1	2	2	2	11	5	2	1.84322	0.856061	1.93407	1.93955	4.1155	-2.27228	-3.25944	-2.18143	-2.17595	1.67205	1.05678	1.54049	1.99969	2.5803	-0.908252	-1.52352	-1.03981	-0.580608	0.957021	1.39317	1.78157	1.70396	1.76827	1.26149	1.45735	1.29366	1.35341	1.2879	1.06402	1.20441	1.41463	1.39493	1.52407	2.00483	1.9812	1.81748	1.89631	1.8979	2.2057	-1.24868
25	2	22	1	1	2	2	11	6	2	2.82842	3.17008	2.92558	2.95202	4.1155	-1.28708	-0.945417	-1.18992	-1.16348	2.45015	1.94978	2.03615	1.39733	2.5803	-0.130148	-0.630516	-0.544154	-1.18297	1.71938	1.9442	1.69615	1.84738	1.83298	1.77669	1.69532	1.90488	2.05701	2.09755	1.8733	1.02696	1.7693	1.70983	2.10217	1.75036	1.77879	1.85721	1.82695	1.87343	2.2057	-0.48632
26	5	20	2	2	2	1	11	4	1	1.44598	1.57744	1.65519	1.72857	3.1991	-1.75312	-1.62166	-1.54391	-1.47053	1.47361	1.48865	1.49686	1.45756	2.1185	-0.644891	-0.629853	-0.621637	-0.660942	1.50305	1.37513	1.3529	1.41638	1.42947	1.33576	1.34904	1.323	1.47322	1.35708	1.4644	1.52849	1.46658	1.39089	1.41832	1.48913	1.24134	1.41209	1.29937	1.36345	1.76	-0.256947
27	3	19	1	2	2	2	11	5	4	5.40928	5.46474	5.46604	5.5698	4.1155	1.29378	1.34924	1.35054	1.4543	3.96388	3.70048	3.51118	4.35471	2.5803	1.38358	1.12018	0.93088	1.77441	2.55443	2.62083	2.39571	2.95055	2.8311	2.63905	2.49448	2.518	2.54355	2.75223	2.86337	2.38419	2.98358	2.73798	2.70426	2.92516	3.00481	2.91524	2.66638	2.39432	2.2057	0.348727
28	1	20	1	2	1	1	9	6	2	4.89902	3.64252	4.37688	4.64361	3.1991	1.69992	0.443422	1.17778	1.44451	2.56399	2.53336	3.24705	3.59178	2.1185	0.445492	0.414865	1.12855	1.47328	2.39104	2.6563	2.92985	3.28984	3.14858	2.42365	2.65915	3.29675	3.29215	3.67308	3.42264	3.67587	3.44761	3.65614	3.7563	2.86955	2.8319	3.02101	2.48975	3.17882	1.76	0.631043
29	4	21	1	2	2	2	9	6	4	3.55079	3.65849	3.37378	3.33809	4.1155	-0.564711	-0.45701	-0.741716	-0.777405	2.27334	2.8513	2.12828	2.56497	2.5803	-0.306956	0.271005	-0.452018	-0.0153288	1.70254	2.14507	2.39354	2.1893	2.18196	2.54937	2.30656	2.50769	2.50025	3.02509	2.11413	2.02631	2.14476	2.13212	2.20615	2.30174	2.4934	2.40019	2.36476	2.72514	2.2057	-0.503156
30	5	20	1	2	2	2	11	5	3	2.34137	2.27837	2.13037	2.71067	4.1155	-1.77413	-1.83713	-1.98513	-1.40483	1.40454	1.47337	1.48182	1.59027	2.5803	-1.17576	-1.10693	-1.09848	-0.990029	1.28497	1.37585	1.33043	1.45714	1.41367	1.47536	1.37296	1.50628	1.36769	1.47927	1.56065	1.54531	1.54806	1.56091	1.52518	1.48619	1.48839	1.46425	1.46965	1.36529	2.2057	-0.920732
31	3	21	1	2	2	1	10	5	5	5.82826	5.56269	4.98159	3.26609	3.1991	2.62916	2.36359	1.78249	0.0669936	2.41394	2.39858	2.05555	1.80955	2.1185	0.295445	0.280076	-0.0629546	-0.30895	2.05973	1.92374	2.25065	1.94787	2.22141	2.21677	2.39462	2.30684	2.3523	2.43994	2.03175	1.90272	2.27951	2.00821	1.92871	1.93109	2.20381	1.97314	2.09624	1.98484	1.76	0.299728
32	3	21	1	2	2	1	10	5	3	2.424	2.518	2.49018	1.90213	3.1991	-0.775097	-0.681099	-0.708923	-1.29697	1.94333	2.15177	2.29999	2.12444	2.1185	-0.175168	0.0332745	0.181487	0.00593687	1.584	1.825	1.78357	1.89073	1.83041	1.99477	2.17964	2.18095	2.20064	2.34875	2.38444	2.09703	2.06163	2.29926	2.12385	2.48627	2.18774	2.44114	2.52323	2.31287	1.76	-0.176002
33	5	22	1	2	2	1	10	5	1	2.77762	2.14637	2.72705	3.0078	3.1991	-0.421484	-1.05273	-0.472053	-0.1913	1.20561	1.75815	1.76786	1.78382	2.1185	-0.912889	-0.360349	-0.350636	-0.334677	1.82931	1.83333	1.87677	1.72216	1.69729	1.52949	1.61054	1.65743	1.59887	1.52687	1.70603	1.63953	1.5896	1.62697	1.50015	1.58746	1.33021	1.37787	1.46102	1.32037	1.76	0.0693058
[truncated: 247 more columns]
